# Supplementary material for: Protein structure quality assessment based on the distance profiles of consecutive backbone Cα atoms
Source: F1000Res. 2013 Dec 17;2:211. Originally published 2013 Oct 10. [Version 3] doi: 10.12688/f1000research.2-211.v3 (PMC3892923; doi:10.12688/f1000research.2-211.v3)
Supplement: Data File 1: WHATIF server report — The WHATIF server report for the AXPROA00-MIN decoy structure. Note that it did not identify the anomalous C-alpha atom distances in this protein. [file f1000research-2-3328-s0000.tgz]

Archive with 1 entries (1 files):
- Report.pdf
